# Supplementary material for: The Influence of Different Protocols on the Application of the Dithiothreitol Assay in Determining the Oxidative Potential of Ambient Particles
Source: Toxics. 2025 Jan 30;13(2):113. doi: 10.3390/toxics13020113 (PMC11860352; doi:10.3390/toxics13020113)
Supplement: Supplementary file 1 [file toxics-13-00113-s001.zip]

Archive with 1 entries (1 files):
- toxics-3447189-supplementary.pdf
